# Supplementary material for: MLN4924 Treatment Diminishes Excessive Lipid Storage in High-Fat Diet-Induced Non-Alcoholic Fatty Liver Disease (NAFLD) by Stimulating Hepatic Mitochondrial Fatty Acid Oxidation and Lipid Metabolites
Source: Pharmaceutics. 2022 Nov 15;14(11):2460. doi: 10.3390/pharmaceutics14112460 (PMC9696831; doi:10.3390/pharmaceutics14112460)
Supplement: Supplementary file 1 [file pharmaceutics-14-02460-s001.zip]

Archive with 1 entries (1 files):
- pharmaceutics-2001220-supplementary.pdf
